# Supplementary material for: Beyond Screen Time and Emotion Regulation: Social Trust as a Structural Pathway to Perceived Well-Being—A Competing-Models Analysis Among Chinese Youth
Source: Behav Sci (Basel). 2026 May 26;16(6):847. doi: 10.3390/bs16060847 (PMC13296063; doi:10.3390/bs16060847)
Supplement: Supplementary file 1 [file behavsci-16-00847-s001.zip]

Archive with 1 entries (1 files):
- behavsci-4294552-supplementary.pdf
